# Supplementary material for: Exploring the factors and spatial patterns of national night cultural tourism consumption agglomeration zones in China
Source: Heliyon. 2024 Jan 8;10(2):e24132. doi: 10.1016/j.heliyon.2024.e24132 (PMC10827451; doi:10.1016/j.heliyon.2024.e24132)
Supplement: Multimedia component 1 [file mmc1.xlsx]

## Sheet: Sheet1
Provinces, cities, autonomous regions	Number of nighttime cultural and tourism consumption agglomerations	Gross Domestic Product (billions)	Per capita disposable income of urban and rural residents (yuan)）	Per capita living consumption expenditure of urban and rural residents (yuan)	Percentage of tertiary sector	Number of permanent residents at the end of the year (10,000)	Number of urban non-private tertiary industry employees (10,000)	Road density (KM/100 square kilometers)	Annual passenger traffic (million)	Number of cultural performance groups (number)	Number of national intangible cultural heritages（Piece）	Total tourism revenue (100 million yuan)	Total tourist arrivals (million)	5A Grade Scenic Spots Quantity (number)	State-level Tourist Resort	Number of star-rated hotels
Beijing	11	40269.6	81517.5	46775.7	81.7	2189	938	7.17	36666	495	164	4138.8	25448	8	0	294
Tianjin	4	15695	51485.7	36066.9	61.3	1373	388	11.04	12391	112	47	1968.81	17900	2	0	67
Hebei	8	40391.3	39791	24192.4	49.5	7448	1697	4.28	15009	874	162	3008.88	33002	11	2	277
Shanxi	5	22590.2	37433.1	21965.5	44.7	3480	877	3.68	11810	814	182	2919.71	33252	10	0	95
Inner Mongoria	4	20514.2	44376.9	27194.2	43.5	2400	586	0.56	6283	221	106	1460.49	13126.8	6	0	176
Liaoning	5	27584.1	43050.8	28438.4	51.6	4229	1097	2.92	27408	184	76	2712.2	30150.2	6	0	258
Jilin	4	13235.5	35645.8	24420.9	52.2	2375	593	2.3	13470	114	55	3274.83	21075	7	1	87
Heilongjiang	2	14879.2	33646.1	24422.1	50	3125	670	0.95	13480	97	42	1345	16000	6	1	125
Shanghai	12	43214.9	82428.9	51294.6	73.3	2489	895	13.51	11125	298	76	3536.53	29382.2	4	2	168
Jiangsu	12	116364	57743.5	36558	51.4	8505	2276	4.69	67295	704	161	9263.82	53400	25	6	269
Zhejiang	12	73515.8	68486.8	42193.5	54.6	6540	1964	4.93	46355	1357	257	6171	39943	20	8	398
Anhui	8	42959.2	43008.7	26495.1	51.2	6113	1410	3.67	27563	2870	99	5578	58000	12	1	220
Fujian	11	48810.4	51140.5	33942	47.2	4187	1167	4.68	19614	545	146	4862.34	40680.5	10	1	252
Jiangxi	11	29619.7	41684.4	24586.5	47.6	4517	1045	3.78	24304	395	88	6769	74000	14	4	273
Shandong	12	83095.9	47066.4	29314.3	52.8	10170	2309	4.74	29975	1572	186	8278.6	73052.2	14	6	395
Henan	9	58887.4	37094.8	23177.5	49.1	9883	2222	4.31	50717	2249	125	6079	79000	15	2	279
Hubei	7	50012.9	40277.8	28505.6	52.8	5830	1523	3.85	33040	415	145	5750	54500	14	2	244
Hunan	10	46063.1	44866.1	28293.8	51.3	6622	1564	3.31	50660	675	137	6487.96	43500	11	3	251
Guangdong	11	124370	54853.6	36621.1	55.6	12684	3754	6.18	53599	447	164	5289.21	25380.6	15	2	457
Guangxi	11	24740.9	38529.9	22555.3	50.7	5037	1043	3.09	27918	72	71	9062.99	79832	9	2	278
Hainan	3	6475.2	40213.2	27564.8	61.5	1020	313	3.61	8944	127	44	1384.34	5988.76	6	1	91
Chongqin	12	27894	43502.5	29849.6	53	3212	875	4.66	32754	1286	53	29200	324600	11	2	114
Sichuan	13	53850.8	41443.8	26970.8	52.5	8372	2110	1.78	60287	663	153	7352.76	48395.6	16	4	285
Guizhou	8	19586.4	39211.2	25333	50.4	3852	793	4.53	25855	133	159	6640.82	64431.1	9	2	196
Yunnan	10	27146.8	40904.9	27440.7	50.4	4690	1088	2.1	20582	312	145	7474.62	64893.6	9	4	345
Tibet	3	2080.2	46503.3	28159.2	55.7	366	95	0.08	939	89	105	441	4150	5	1	28
Shaanxi	8	29801	40713.1	24783.7	45.6	3954	1036	3.17	20587	577	91	3434	39058	12	2	251
Gansu	5	10243.3	36187.3	25756.6	52.8	2490	501	1.3	15494	392	83	1842.4	27600	7	0	244
Qinghai	2	3346.6	37745.3	24512.5	49.6	594	147	0.47	2474	116	88	350	3972.5	4	0	61
Ningxia	4	4522.3	38290.7	25385.6	47.2	725	182	3.13	3575	43	28	280	3172.76	0	0	39
Xinjiang	6	15983.6	37642.4	25724	47.9	2589	710	0.47	16026	113	149	991	15805	17	1	281
